# Supplementary material for: Characterization and Tissue Tropism of Newly Identified Iflavirus and Negeviruses in Glossina morsitans morsitans Tsetse Flies
Source: Viruses. 2021 Dec 10;13(12):2472. doi: 10.3390/v13122472 (PMC8704047; doi:10.3390/v13122472)
Supplement: Supplementary file 1 [file viruses-13-02472-s001.zip]

Archive with 2 entries (2 files):
- viruses-1486185-supplementary material-1.pdf
- viruses-1486185-supplementary material-2.pdf
